# Supplementary material for: Sex-Related Disparities in Cardiac Masses: Clinical Features and Outcomes
Source: J Clin Med. 2023 Apr 19;12(8):2958. doi: 10.3390/jcm12082958 (PMC10142943; doi:10.3390/jcm12082958)
Supplement: Supplementary file 1 [file jcm-12-02958-s001.zip]

Archive with 1 entries (1 files):
- jcm-2244565-supplementary.pdf
